# Supplementary material for: Identification of Genetic Markers for the Detection of Bacillus thuringiensis Strains of Interest for Food Safety
Source: Foods. 2022 Dec 5;11(23):3924. doi: 10.3390/foods11233924 (PMC9739007; doi:10.3390/foods11233924)
Supplement: Supplementary file 1 [file foods-11-03924-s001.zip]

Archive with 4 entries (4 files):
- Supplementary Fig S1.jpg
- Supplementary Table S1.xlsx
- Supplementary Table S2.xlsx
- Supplementary Table S3.xlsx
