# Supplementary material for: Identification of Genetic Markers for the Detection of Bacillus thuringiensis Strains of Interest for Food Safety
Source: Foods. 2022 Dec 5;11(23):3924. doi: 10.3390/foods11233924 (PMC9739007; doi:10.3390/foods11233924)
Supplement: Supplementary file 1 [file foods-11-03924-s001.zip › Supplementary Table S1.xlsx]

## Sheet: Feuil1
ID / Strain	Dataset	Bt/not Bt	Subpecies	Clustera	panC group	Source	Origin	BioSample b	SRA / Assembly accession numbers	Number of reads	N50	Number of contigs	Largest contig	Total assembly lenght	Read deep coverage
07CEB11	SD	not Bt	-	-	V	This study	FBO	SAMN23375365	SRR16994634	1976812	5659379	74	5659379	5991332	146.5559
07CEB29	SD	Bt	kurstaki	c	IV	Bonis et al., 2021	FBO	SAMN12147181	SRR9600243	1640885	5876494	75	5876494	6387214	106.3497
07CEB31	SD	Bt	kurstaki	c	IV	Bonis et al., 2021	FBO	SAMN12147183	SRR9600245	2126927	6019491	85	6019491	6402498	58.4473
07CEB32	SD	Bt	kurstaki	c	IV	Bonis et al., 2021	FBO	SAMN12147184	SRR9600244	2554401	5969842	230	5969842	6512783	70.0989
07CEB48	SD	not Bt	-	-	III	This study	FBO	SAMN23375367	SRR16994622	2570504	5354723	36	5354723	5542851	296.3306
08CEB116	SD	not Bt	-	-	II	This study	FBO	SAMN23375368	SRR16994611	1294476	5137969	41	5137969	5263400	102.0121
08CEB122	SD	Bt	aizawai	b	IV	Bonis et al., 2021	FBO	SAMN12147186	SRR9600246	3224836	5645034	150	5645034	6240313	94.8468
08CEB123	SD	Bt	aizawai	b	IV	Bonis et al., 2021	FBO	SAMN12147187	SRR9600249	2987723	5784165	145	5784165	6368797	86.0876
08CEB124	SD	Bt	aizawai	b	IV	Bonis et al., 2021	FBO	SAMN12147188	SRR9600248	3061369	5749554	138	5749554	6313093	95.5396
08CEB126	SD	Bt	aizawai	b	IV	Bonis et al., 2021	FBO	SAMN12147190	SRR9600240	1755123	5728671	134	5728671	6307245	111.6372
08CEB132	SD	not Bt	-	-	II	This study	FBO	SAMN23375370	SRR16994589	2262716	5997474	70	5997474	6063547	111.6372
08CEB135	SD	Bt	aizawai	b	IV	Bonis et al., 2021	FBO	SAMN12147193	SRR9600171	2540052	5693757	156	5693757	6362195	77.5842
08CEB142	SD	not Bt	-	-	VII	This study	FBO	SAMN23375371	SRR16994578	1372472	4152515	78	4152515	4208493	77.5842
08CEB144	SD	not Bt	-	-	VI	This study	FBO	SAMN23375372	SRR16994567	2336702	5399106	19	5399106	5414816	233.6054
08CEB145	SD	Bt	kurstaki	d	IV	Bonis et al., 2021	FBO	SAMN12147195	SRR9600177	1588601	5697979	179	5697979	6340704	63.0217
08CEB037	SD	Bt	kurstaki	d	IV	Bonis et al., 2021	FBO	SAMN12147196	SRR9600176	1823486	5811658	81	5811658	6438839	116.6634
08CEB38	SD	Bt	kurstaki	d	IV	Bonis et al., 2021	FBO	SAMN12147197	SRR9600175	2662267	5734223	98	5734223	6440330	79.8813
08CEB54	SD	not Bt	-	-	III	This study	FBO	SAMN23375373	SRR16994558	1741683	5452164	52	5452164	5643762	89.4829
08CEB56	SD	not Bt	-	-	VII	This study	FBO	SAMN23375374	SRR16994557	1113735	4122087	16	4122087	4197577	132.2260
08CEB59	SD	not Bt	-	-	VII	This study	FBO	SAMN23375375	SRR16994632	1399727	4276839	10	4276839	4351994	173.1010
08CEB61	SD	not Bt	-	-	III	This study	FBO	SAMN23375376	SRR16994631	1548971	5398103	15	5398103	5456723	131.3877
08CEB69	SD	not Bt	-	-	VI	Bonis et al., 2021	FBO	SAMN12217387	SRR9644920	1497922	5500286	10	5500286	5504168	105.9421
08CEB71	SD	not Bt	-	-	VI	Bonis et al., 2021	FBO	SAMN12217388	SRR9644921	2360793	5488429	18	5488429	5498146	243.3126
08CEB72	SD	not Bt	-	-	VI	Bonis et al., 2021	FBO	SAMN12217389	SRR9644922	1608380	5431245	268	5431245	5574027	78.9029
08CEB74	SD	Bt	aizawai	a	IV	Bonis et al., 2021	FBO	SAMN12147198	SRR9600174	2556166	5762249	151	5762249	6391429	78.7575
08CEB75	SD	not Bt	-	-	III	This study	FBO	SAMN23375375	SRR16994630	1826422	5553616	64	5553616	5752284	87.4866
08CEB78	SD	not Bt	-	-	IV	Bonis et al., 2021	FBO	SAMN12147199	SRR9600179	2527009	5684227	92	5684227	5967138	85.5850
08CEB83	SD	not Bt	-	-	IV	This study	FBO	SAMN23375378	SRR16994629	1422429	5738385	37	5738385	6257689	105.6732
08CEB85	SD	not Bt	-	-	IV	This study	FBO	SAMN23375379	SRR16994628	2322980	5240454	5	5240454	5391498	243.9355
08CEB89	SD	Bt	aizawai	b	IV	Bonis et al., 2021	FBO	SAMN12147200	SRR9600178	1663370	5633827	134	5633827	6308558	104.8655
08CEB93	SD	not Bt	-	-	III	This study	FBO	SAMN23375380	SRR16994627	1315188	5211808	42	5211808	5561877	104.7000
09CEB03	SD	not Bt	-	-	III	This study	FBO	SAMN23375381	SRR16994626	1841644	5141969	25	5141969	5188166	176.5994
09CEB04	SD	not Bt	-	-	VII	This study	FBO	SAMN23375382	SRR16994625	925115	4146762	7	4146762	4228273	60.8305
09CEB05	SD	not Bt	-	-	III	This study	FBO	SAMN23375383	SRR16994624	1351598	5317164	64	5317164	5592617	106.0741
09CEB22	SD	not Bt	-	-	III	This study	FBO	SAMN23375384	SRR16994623	1571609	5506922	90	5506922	5786000	77.2708
09CEB29	SD	not Bt	-	-	II	This study	FBO	SAMN23375386	SRR16994620	1346496	5738588	22	5738588	5819566	101.0309
09CEB38	SD	not Bt	-	-	III	This study	FBO	SAMN23375387	SRR16994619	1946314	5439043	54	5439043	5765945	92.1875
09CEB52	SD	not Bt	-	-	II	This study	FBO	SAMN23375389	SRR16994617	2099933	5519572	20	5519572	5578824	176.4967
09CEB69	SD	Bt	kurstaki	c	IV	Bonis et al., 2021	FBO	SAMN12147203	SRR9600232	2160607	5854456	91	5854456	6382061	70.5637
10CEB01	SD	Bt	aizawai	a	IV	Bonis et al., 2021	FBO	SAMN12147204	SRR9600233	2185758	5868007	120	5868007	6380383	72.5623
10CEB02	SD	Bt	aizawai	a	IV	Bonis et al., 2021	FBO	SAMN12147205	SRR9600238	2822111	5727810	106	5727810	6307430	95.9590
10CEB04	SD	Bt	aizawai	a	IV	Bonis et al., 2021	FBO	SAMN12147207	SRR9600236	2231498	5814430	176	5814430	6411920	72.0363
10CEB05	SD	Bt	aizawai	a	IV	Bonis et al., 2021	FBO	SAMN12147208	SRR9600237	1990081	5825797	108	5825797	6386612	135.2636
10CEB06	SD	not Bt	-	-	III	This study	FBO	SAMN23375390	SRR16994616	1832253	5367592	463	5367592	6100222	93.0047
10CEB11	SD	Bt	-	-	IV	This study	canteen control	SAMN23375391	SRR16994615	2313015	5817470	92	5817470	6442623	77.8631
10CEB12	SD	Bt	-	-	IV	This study	canteen control	SAMN23375392	SRR16994614	2669628	5869128	104	5869128	6517286	88.9750
10CEB13	SD	not Bt	-	-	IV	This study	FBO	SAMN23375393	SRR16994613	2068553	5444638	69	5444638	5636790	100.5942
10CEB21	SD	not Bt	-	-	III	This study	FBO	SAMN23375394	SRR16994612	1865676	5382934	12	5382934	5473754	161.4528
10CEB23	SD	not Bt	-	-	III	This study	FBO	SAMN23375395	SRR16994610	1816256	5161663	6	5161663	5162812	173.6324
10CEB25	SD	not Bt	-	-	II	This study	FBO	SAMN23375396	SRR16994609	2610511	5489135	95	5489135	5546325	93.3058
10CEB26	SD	not Bt	-	-	II	This study	FBO	SAMN23375397	SRR16994608	1936823	5110381	47	5110381	5162949	98.5541
10CEB30	SD	not Bt	-	-	V	This study	FBO	SAMN23375398	SRR16994607	1664440	5073332	145	5073332	5600178	94.1620
10CEB32	SD	not Bt	-	-	IV	Bonis et al., 2021	FBO	SAMN12147209	SRR9600230	2455416	5686770	134	5686770	6183557	85.5013
10CEB33	SD	not Bt	-	-	III	This study	FBO	SAMN23375399	SRR16994606	1388067	5388850	20	5388850	5515915	108.6383
10CEB46	SD	Bt	aizawai	b	IV	Bonis et al., 2021	FBO	SAMN12147210	SRR9600231	1405494	5948599	98	5948599	6364751	102.2495
10CEB47	SD	Bt	aizawai	b	IV	Bonis et al., 2021	FBO	SAMN12147211	SRR9600213	2583214	5751592	166	5751592	6364619	82.5557
10CEB48	SD	Bt	aizawai	b	IV	Bonis et al., 2021	FBO	SAMN12147212	SRR9600212	3216519	5649074	154	5649074	6237989	94.5533
10CEB50	SD	Bt	aizawai	b	IV	Bonis et al., 2021	FBO	SAMN12147214	SRR9600214	2581623	5657335	205	5657335	6273730	82.8687
10CEB51	SD	Bt	aizawai	b	IV	Bonis et al., 2021	FBO	SAMN12147215	SRR9600217	2523695	5709485	152	5709485	6361521	73.2578
10CEB80	SD	not Bt	-	-	IV	This study	FBO	SAMN23375401	SRR16994604	1682471	5840577	45	5840577	6176743	108.1607
10CEB81	SD	not Bt	-	-	III	Bonis et al., 2021	FBO	SAMN12217391	SRR9644924	1811498	5230998	14	5230998	5244931	165.3209
10CEB99	SD	not Bt	-	-	III	This study	FBO	SAMN23375402	SRR16994603	787384	5411385	39	5411385	5583706	40.9093
11CEB29	SD	not Bt	-	-	III	This study	FBO	SAMN23375404	SRR16994601	2043398	5555452	25	5555452	5626435	176.4424
11CEB48	SD	Bt	aizawai	a	IV	Bonis et al., 2021	FBO	SAMN12147216	SRR9600216	2709748	5796684	121	5796684	6387696	90.5662
11CEB58	SD	not Bt	-	-	III	This study	FBO	SAMN23375405	SRR16994599	2595049	5165613	6	5165613	5182465	343.2351
11CEB61	SD	not Bt	-	-	II	Bonis et al., 2021	FBO	SAMN12217392	SRR9644925	2544724	5325683	210	5325683	5425063	89.4251
11CEB63	SD	not Bt	-	-	VI	This study	FBO	SAMN23375407	SRR16994597	2027894	5454191	82	5454191	5511735	98.8040
11CEB66	SD	not Bt	-	-	VI	This study	FBO	SAMN23375408	SRR16994596	2335745	5493580	11	5493580	5497092	231.4654
13CEB14	SD	not Bt	-	-	V	This study	FBO	SAMN23375412	SRR16994592	761554	5054736	257	5054736	5905369	40.2542
13CEB27	SD	not Bt	-	-	II	This study	FBO	SAMN23375413	SRR16994591	1758383	5247117	8	5247117	5311150	146.6703
13CEB38	SD	not Bt	-	-	III	This study	FBO	SAMN23375414	SRR16994590	2268417	5525083	29	5525083	5624178	236.3508
14CEB01	SD	not Bt	-	-	III	This study	FBO	SAMN23375415	SRR16994588	1741375	5401976	56	5401976	5574149	90.5574
14CEB03	SD	not Bt	-	-	III	This study	FBO	SAMN23375417	SRR16994586	1459972	5485000	27	5485000	5602606	122.2461
14CEB04	SD	not Bt	-	-	III	This study	FBO	SAMN23375418	SRR16994585	1788375	5492550	14	5492550	5549817	155.7426
14SBCL08	SD	Bt	aizawai	b	IV	Bonis et al., 2021	FBO	SAMN12147218	SRR9600218	3278753	5908981	289	5908981	6375632	100.6450
14SBCL1042	SD	not Bt	-	-	III	This study	FBO	SAMN23375419	SRR16994584	1889602	5472776	130	5472776	5806993	91.6612
14SBCL108	SD	not Bt	-	-	II	Bonis et al., 2021	FBO	SAMN12217394	SRR9644927	2743381	5250798	38	5250798	5315573	87.1182
14SBCL1199	SD	not Bt	-	-	IV	This study	FBO	SAMN23375420	SRR16994583	2161310	5712622	17	5712622	5896334	193.6853
14SBCL15	SD	not Bt	-	-	VII	This study	FBO	SAMN23375422	SRR16994581	982507	4047408	4	4047408	4051285	102.7795
14SBCL16	SD	Bt	kurstaki	c	IV	Bonis et al., 2021	FBO	SAMN12147219	SRR9600211	2844856	5908842	193	5908842	6477262	73.4935
14SBCL176	SD	Bt	aizawai	b	IV	Bonis et al., 2021	FBO	SAMN12147221	SRR9600262	2357091	5601151	160	5601151	6247499	72.9950
14SBCL177	SD	Bt	aizawai	b	IV	Bonis et al., 2021	FBO	SAMN12147222	SRR9600263	2458831	5681714	180	5681714	6324804	80.4922
14SBCL178	SD	Bt	aizawai	b	IV	Bonis et al., 2021	FBO	SAMN12147223	SRR9600264	2581698	5660025	193	5660025	6263309	81.0336
14SBCL179	SD	Bt	aizawai	b	IV	Bonis et al., 2021	FBO	SAMN12147224	SRR9600265	2676650	5637043	144	5637043	6313379	83.7748
14SBCL18	SD	Bt	kurstaki	c	IV	Bonis et al., 2021	FBO	SAMN12147225	SRR9600266	1925071	6028875	80	6028875	6395061	153.6480
14SBCL19	SD	not Bt	-	-	III	This study	FBO	SAMN23375424	SRR16994579	740058	4883644	311	4883644	5402314	39.0997
14SBCL22	SD	Bt	kurstaki	c	IV	Bonis et al., 2021	FBO	SAMN12147228	SRR9600269	3158148	5910394	122	5910394	6400857	96.5276
14SBCL262	SD	Bt	aizawai	b	IV	Bonis et al., 2021	FBO	SAMN12147229	SRR9600260	2334884	5684653	156	5684653	6366656	72.6933
14SBCL263	SD	Bt	aizawai	b	IV	Bonis et al., 2021	FBO	SAMN12147230	SRR9600261	2762389	5686031	170	5686031	6354384	90.8002
14SBCL264	SD	Bt	aizawai	b	IV	Bonis et al., 2021	FBO	SAMN12147231	SRR9600259	2507938	5691420	138	5691420	6300873	90.8002
14SBCL265	SD	Bt	aizawai	b	IV	Bonis et al., 2021	FBO	SAMN12147232	SRR9600258	2239196	5736016	118	5736016	6287387	73.1391
14SBCL281	SD	not Bt	-	-	IV	This study	FBO	SAMN23375425	SRR16994577	1771267	5422359	15	5422359	5495791	73.1391
14SBCL303	SD	not Bt	-	-	III	This study	FBO	SAMN23375427	SRR16994575	1623178	5355309	115	5355309	5833718	84.6629
14SBCL306	SD	not Bt	-	-	II	This study	FBO	SAMN23375428	SRR16994574	1376234	5066491	103	5066491	5239475	71.5958
14SBCL308	SD	not Bt	-	-	II	This study	FBO	SAMN23375429	SRR16994573	1867087	5551449	35	5551449	5667324	153.5315
14SBCL310	SD	Bt	aizawai	b	IV	Bonis et al., 2021	FBO	SAMN12147235	SRR9600255	2138449	5730398	148	5730398	6191251	71.4276
14SBCL312	SD	Bt	aizawai	b	IV	Bonis et al., 2021	FBO	SAMN12147237	SRR9600253	2287015	5678368	155	5678368	6149820	78.0818
14SBCL313	SD	Bt	aizawai	b	IV	Bonis et al., 2021	FBO	SAMN12147238	SRR9600252	2251201	5822565	130	5822565	6203311	73.3010
14SBCL359	SD	not Bt	-	-	IV	Bonis et al., 2021	FBO	SAMN12147239	SRR9600251	2165407	5439954	75	5439954	5610464	99.3660
14SBCL361	SD	Bt	kurstaki	d	IV	Bonis et al., 2021	FBO	SAMN12147240	SRR9600250	2950596	5929620	147	5929620	6480461	95.6945
14SBCL362	SD	Bt	kurstaki	d	IV	Bonis et al., 2021	FBO	SAMN12147241	SRR9600300	1601225	6045856	90	6045856	6468154	102.9883
14SBCL370	SD	Bt	aizawai	a	IV	Bonis et al., 2021	FBO	SAMN12147243	SRR9600298	2259883	5874860	128	5874860	6406440	76.0238
14SBCL372	SD	Bt	aizawai	b	IV	Bonis et al., 2021	FBO	SAMN12147245	SRR9600296	2935981	5743714	126	5743714	6316677	91.4024
14SBCL373	SD	Bt	aizawai	b	IV	Bonis et al., 2021	FBO	SAMN12147246	SRR9600297	2566306	5873907	116	5873907	6374618	83.1491
14SBCL374	SD	Bt	aizawai	b	IV	Bonis et al., 2021	FBO	SAMN12147247	SRR9600294	2985692	5797685	125	5797685	6400776	92.9066
14SBCL388	SD	Bt	kurstaki	d	IV	Bonis et al., 2021	FBO	SAMN12147248	SRR9600295	1651705	6019071	106	6019071	6465316	107.6808
14SBCL45	SD	not Bt	-	-	II	This study	FBO	SAMN23375432	SRR16994570	1799670	5895002	21	5895002	5919269	152.1667
14SBCL49	SD	Bt	kurstaki	d	IV	Bonis et al., 2021	FBO	SAMN12147220	SRR9600210	1242568	5678583	191	5678583	6311755	48.4190
14SBCL566	SD	not Bt	-	-	III	This study	FBO	SAMN23375434	SRR16994568	1154078	5286580	68	5286580	5529586	101.6040
15SBCL1007	SD	Bt	kurstaki	d	IV	Bonis et al., 2021	FBO	SAMN12147249	SRR9600302	1728647	5767592	95	5767592	6275004	110.7015
15SBCL1008	SD	Bt	kurstaki	d	IV	Bonis et al., 2021	FBO	SAMN12147250	SRR9600303	1829879	6025343	81	6025343	6423197	59.2749
15SBCL1011	SD	Bt	kurstaki	d	IV	Bonis et al., 2021	FBO	SAMN12147253	SRR9600287	2895654	5933481	113	5933481	6476189	94.9043
15SBCL1103	SD	not Bt	-	-	IV	Bonis et al., 2021	FBO	SAMN12147254	SRR9600286	2204713	5187750	59	5187750	5355778	86.0522
15SBCL439	SD	not Bt	-	-	III	Bonis et al., 2021	FBO	SAMN12217395	SRR9644928	1337992	5365923	44	5365923	5674447	105.1173
15SBCL482	SD	Bt	kurstaki	c	IV	Bonis et al., 2021	FBO	SAMN12147256	SRR9600280	1666272	5946489	81	5946489	6389404	107.0831
15SBCL598	SD	Bt	kurstaki	c	IV	Bonis et al., 2021	FBO	SAMN12147257	SRR9600283	1884320	6011490	89	6011490	6428430	62.8455
15SBCL601	SD	Bt	kurstaki	c	IV	Bonis et al., 2021	FBO	SAMN12147260	SRR9600288	2868576	6033811	105	6033811	6415533	93.9673
15SBCL602	SD	Bt	kurstaki	c	IV	Bonis et al., 2021	FBO	SAMN12147261	SRR9600194	2571203	6029565	83	6029565	6411384	83.2526
15SBCL603	SD	Bt	kurstaki	c	IV	Bonis et al., 2021	FBO	SAMN12147262	SRR9600195	2567570	5959442	90	5959442	6418627	86.1969
15SBCL605	SD	Bt	kurstaki	c	IV	Bonis et al., 2021	FBO	SAMN12147263	SRR9600196	1976272	5851126	84	5851126	6387414	63.8377
15SBCL606	SD	Bt	kurstaki	c	IV	Bonis et al., 2021	FBO	SAMN12147264	SRR9600197	2090204	6035382	81	6035382	6473508	68.1318
15SBCL85	SD	not Bt	-	-	IV	Bonis et al., 2021	FBO	SAMN12147266	SRR9600191	1464039	5445420	10	5445420	5592596	102.1253
15SBCL86	SD	not Bt	-	-	IV	Bonis et al., 2021	FBO	SAMN12147267	SRR9600192	2763461	5384949	88	5384949	5638935	91.3782
15SBCL88	SD	not Bt	-	-	III	Bonis et al., 2021	FBO	SAMN12217396	SRR9644915	1709751	5434051	56	5434051	5656543	72.4228
15SBCL914	SD	not Bt	-	-	III	Bonis et al., 2021	FBO	SAMN12217397	SRR9644916	1329635	5205411	28	5205411	5259891	104.6634
15SBCL915	SD	Bt	kurstaki	c	IV	Bonis et al., 2021	FBO	SAMN12147268	SRR9600193	2233760	5944565	118	5944565	6371962	72.4716
15SBCL93	SD	Bt	kurstaki	d	IV	Bonis et al., 2021	FBO	SAMN12147269	SRR9600198	2558578	6068888	134	6068888	6487007	84.4694
16SBCL1121	SD	not Bt	-	-	III	Bonis et al., 2021	FBO	SAMN12217398	SRR9644917	2107845	5502849	24	5502849	5619619	94.6211
16SBCL1267	SD	not Bt	-	-	II	Bonis et al., 2021	FBO	SAMN12217399	SRR9644918	1708320	4995526	114	4995526	5114073	64.5113
16SBCL1310	SD	Bt	kurstaki	c	IV	Bonis et al., 2021	FBO	SAMN12147271	SRR9600165	2768364	5853018	206	5853018	6290687	84.1733
16SBCL1549	SD	Bt	kurstaki	c	IV	Bonis et al., 2021	FBO	SAMN12147272	SRR9600164	2373432	6059534	89	6059534	6423074	71.2824
16SBCL1558	SD	not Bt	-	-	III	This study	FBO	SAMN23375436	SRR16994565	1458504	5323426	111	5323426	5880482	108.8304
16SBCL1560	SD	Bt	-	-	IV	This study	FBO	SAMN23375438	SRR16994563	2668579	5925772	191	5925772	6384270	75.2266
16SBCL1643	SD	Bt	aizawai	b	IV	Bonis et al., 2021	FBO	SAMN12147273	SRR9600163	2720895	5672696	271	5672696	6453009	66.1233
16SBCL169	SD	not Bt	-	-	IV	Bonis et al., 2021	FBO	SAMN12147274	SRR9600162	2815893	5546278	106	5546278	5949888	89.0801
16SBCL380	SD	Bt	kurstaki	d	IV	Bonis et al., 2021	FBO	SAMN12147278	SRR9600166	2616972	6094330	94	6094330	6400910	91.5417
16SBCL381	SD	Bt	aizawai	b	IV	Bonis et al., 2021	FBO	SAMN12147279	SRR9600161	2116508	5798985	136	5798985	6374289	66.3411
16SBCL404	SD	not Bt	-	-	IV	Bonis et al., 2021	FBO	SAMN12147280	SRR9600160	2510401	5402777	40	5402777	5560702	85.1882
16SBCL417	SD	Bt	kurstaki	d	IV	Bonis et al., 2021	FBO	SAMN12147281	SRR9600202	2031472	6009925	92	6009925	6464480	65.1793
16SBCL418	SD	Bt	kurstaki	d	IV	Bonis et al., 2021	FBO	SAMN12147282	SRR9600203	2601035	5941399	87	5941399	6410430	84.6641
16SBCL437	SD	Bt	-	-	IV	This study	FBO	SAMN23375439	SRR16994562	1839303	6044050	91	6044050	6404249	59.1725
16SBCL439	SD	Bt	-	-	IV	This study	FBO	SAMN23375441	SRR16994560	2072025	6047020	88	6047020	6487717	65.3721
16SBCL440	SD	Bt	kurstaki	d	IV	Bonis et al., 2021	FBO	SAMN12147283	SRR9600200	2769203	5910425	88	5910425	6393185	91.9133
16SBCL646	SD	not Bt	-	-	V	Bonis et al., 2021	FBO	SAMN12217400	SRR9644911	1874497	5539826	26	5539826	5595275	96.3731
16SBCL670	SD	Bt	kurstaki	c	IV	Bonis et al., 2021	FBO	SAMN12147284	SRR9600201	2192714	5959819	86	5959819	6398870	71.0754
16SBCL898	SD	Bt	kurstaki	d	IV	Bonis et al., 2021	FBO	SAMN12147285	SRR9600206	2069562	6074388	90	6074388	6465833	67.3751
17SBCL01	SD	Bt	kurstaki	d	IV	Bonis et al., 2021	FBO	SAMN12147286	SRR9600207	2305202	5890483	175	5890483	6478970	65.8335
17SBCL1086	SD	not Bt	-	-	IV	Bonis et al., 2021	FBO	SAMN12147287	SRR9600204	2590761	5696076	362	5696076	6405077	92.8925
17SBCL1202	SD	Bt	kurstaki	d	IV	Bonis et al., 2021	FBO	SAMN12147288	SRR9600205	2392365	5975084	684	5975084	6676275	71.1739
17SBCL1228	SD	not Bt	-	-	II	Bonis et al., 2021	FBO	SAMN12217401	SRR9644912	2204066	5252952	339	5252952	5820362	65.7391
17SBCL263	SD	Bt	aizawai	b	IV	Bonis et al., 2021	FBO	SAMN12147289	SRR9600208	2960467	5846974	450	5846974	6593402	72.1948
17SBCL264	SD	Bt	aizawai	b	IV	Bonis et al., 2021	FBO	SAMN12147290	SRR9600209	2072934	5806371	154	5806371	6491452	59.1895
17SBCL265	SD	Bt	aizawai	b	IV	Bonis et al., 2021	FBO	SAMN12147291	SRR9600221	2650600	5882489	199	5882489	6523428	72.2432
17SBCL266	SD	Bt	aizawai	b	IV	Bonis et al., 2021	FBO	SAMN12147292	SRR9600220	2626604	5728488	222	5728488	6425924	68.5277
17SBCL267	SD	Bt	aizawai	b	IV	Bonis et al., 2021	FBO	SAMN12147293	SRR9600223	2384666	5733566	256	5733566	6543948	62.1467
17SBCL268	SD	Bt	aizawai	b	IV	Bonis et al., 2021	FBO	SAMN12147294	SRR9600222	2705591	5744492	310	5744492	6412737	72.6458
17SBCL273	SD	not Bt	-	-	VI	Bonis et al., 2021	FBO	SAMN12217402	SRR9644913	2734511	5430855	213	5430855	5491171	95.3050
17SBCL334	SD	Bt	kurstaki	c	IV	Bonis et al., 2021	FBO	SAMN12147295	SRR9600225	2775750	5900600	189	5900600	6514515	74.4704
17SBCL430	SD	Bt	kurstaki	c	IV	Bonis et al., 2021	FBO	SAMN12147297	SRR9600227	2949386	5946119	190	5946119	6439888	77.5155
17SBCL527	SD	Bt	aizawai	b	IV	Bonis et al., 2021	FBO	SAMN12147298	SRR9600226	2412691	5794450	180	5794450	6372269	70.8111
17SBCL528	SD	Bt	aizawai	b	IV	Bonis et al., 2021	FBO	SAMN12147299	SRR9600229	2819909	5731702	267	5731702	6509100	70.3373
17SBCL529	SD	Bt	kurstaki	d	IV	Bonis et al., 2021	FBO	SAMN12147300	SRR9600228	1357818	5931260	100	5931260	6410294	43.0527
17SBCL530	SD	Bt	kurstaki	d	IV	Bonis et al., 2021	FBO	SAMN12147301	SRR9600306	2425340	5999749	131	5999749	6485497	70.7823
17SBCL531	SD	Bt	kurstaki	d	IV	Bonis et al., 2021	FBO	SAMN12147302	SRR9600307	1760832	6080515	94	6080515	6459067	55.9870
17SBCL620	SD	Bt	aizawai	a	IV	Bonis et al., 2021	FBO	SAMN12147304	SRR9600309	2123931	5713162	173	5713162	6398627	63.2436
17SBCL622	SD	Bt	aizawai	a	IV	Bonis et al., 2021	FBO	SAMN12147306	SRR9600311	2661756	5742374	189	5742374	6425884	74.5937
17SBCL879	SD	not Bt	-	-	II	Bonis et al., 2021	FBO	SAMN12217403	SRR9644914	1204140	5534565	3	5534565	5535146	103.1343
17SBCL885	SD	Bt	kurstaki	d	IV	Bonis et al., 2021	FBO	SAMN12147308	SRR9600313	2425419	5826799	115	5826799	6298796	74.0284
17SBCL908	SD	not Bt	-	-	IV	Bonis et al., 2021	FBO	SAMN12147309	SRR9600304	2449591	5529267	100	5529267	5759122	80.6778
17SBCL967	SD	Bt	aizawai	b	IV	Bonis et al., 2021	FBO	SAMN12147310	SRR9600305	2240812	5657646	144	5657646	6207691	63.3566
17SBCL968	SD	Bt	aizawai	b	IV	Bonis et al., 2021	FBO	SAMN12147311	SRR9600187	2564533	5816617	251	5816617	6469070	66.4541
17SBCL969	SD	Bt	aizawai	b	IV	Bonis et al., 2021	FBO	SAMN12147312	SRR9600186	1976598	5710187	199	5710187	6332762	59.2873
17SBCL970	SD	Bt	aizawai	b	IV	Bonis et al., 2021	FBO	SAMN12147313	SRR9600185	2714623	5812287	230	5812287	6422276	72.7801
18SBCL209 / ABTS-1857	SD	Bt	aizawai	b	IV	Bonis et al., 2021	pesticide	SAMN12147315	SRR9600183	2693330	5774308	357	5774308	6549063	68.6525
18SBCL211 / AM65-52	SD	Bt	israelensis	-	IV	This study	pesticide	SAMN23375442	SRR16994559	2567647	5774302	302	5774302	6431628	68.0194
18SBCL212 / ABTS-351	SD	Bt	kurstaki	d	IV	Bonis et al., 2021	pesticide	SAMN12147317	SRR9600181	2444762	5733550	119	5733550	6653703	61.8875
18SBCL214 / ABTS-351	SD	Bt	kurstaki	d	IV	Bonis et al., 2021	pesticide	SAMN12147318	SRR9600180	2375348	5939458	152	5939458	6477557	61.8875
18SBCL215 / PB-54	SD	Bt	kurstaki	c	IV	Bonis et al., 2021	pesticide	SAMN12147319	SRR9600189	2948858	5957679	350	5957679	6360941	81.6424
18SBCL216 / PB-54	SD	Bt	kurstaki	c	IV	Bonis et al., 2021	pesticide	SAMN12147320	SRR9600188	2376771	5960796	238	5960796	6397711	76.7262
18SBCL217 / SA-11	SD	Bt	kurstaki	d	IV	Bonis et al., 2021	pesticide	SAMN12147321	SRR9600278	2517525	6002173	229	6002173	6619179	71.1405
18SBCL218 / SA-11	SD	Bt	kurstaki	d	IV	Bonis et al., 2021	pesticide	SAMN12147322	SRR9600279	2681762	6020624	322	6020624	6636333	75.8450
18SBCL219 / SA-11	SD	Bt	kurstaki	d	IV	Bonis et al., 2021	pesticide	SAMN12147323	SRR9600276	2551269	5961083	156	5961083	6514682	76.2815
18SBCL421 / EG2348	SD	Bt	kurstaki	c	IV	Bonis et al., 2021	pesticide	SAMN12147324	SRR9600277	2683448	5936436	129	5936436	6357039	74.0632
18SBCL448 / ABTS-351	SD	Bt	kurstaki	d	IV	Bonis et al., 2021	pesticide	SAMN12147325	SRR9600274	1886704	5947952	116	5947952	6454814	59.8835
18SBCL484 / AM65-52	SD	Bt	israelensis	-	IV	Bonis et al., 2021	pesticide	SAMN12147329	SRR9600270	2652796	5950318	171	5950318	6922029	63.2194
18SBCL487 / SA-11	SD	Bt	kurstaki	d	IV	Bonis et al., 2021	pesticide	SAMN12147331	SRR9600291	2647235	5988878	203	5988878	6586173	63.2194
18SBCL614 / SA-12	SD	Bt	kurstaki	c	IV	Bonis et al., 2021	pesticide	SAMN12147332	SRR9600290	2914132	6001979	267	6001979	6626504	77.5967
18SBCL617 / GC-91	SD	Bt	aizawai	a	IV	Bonis et al., 2021	pesticide	SAMN12147333	SRR9600293	2437083	5727322	190	5727322	6462184	69.2027
Bt_aizawai_4J3	SD	Bt	aizawai	-	IV	NCBI	Plodia interpunctella	SAMN05934547	GCF_002147185.1	-	53087	278	351999	7045912	120
Bt_4Q1	SD	Bt	israelensis	-	IV	NCBI	Culicidae larvae	SAMN05934554	GCF_002147335.1	-	267167	85	-	6393839	120
Ba_Ames	SD	not Bt	-	-	III	NCBI	dead cow, Texas	SAMN02603432	GCF_000007845.1	-	5227293	1	5227293	5227293	-
Bc_AH187	SD	not Bt	-	-	III	NCBI	Unknown	SAMN02604058	GCF_000021225.1	-	5269030	5	5269030	5599857	-
Bc_ATCC_14579	SD	not Bt	-	-	IV	NCBI	cowshed	SAMN02603340	GCF_000007825.1	-	5411809	2	5411809	5427083	-
Bc_cytotoxicus_NVH_391_98	SD	not Bt	-	-	VII	NCBI	FBO, France	SAMN02598310	GCF_000017425.1	-	4087024	2	4087024	4094159	-
Bc_mycoides_DSM_2048	SD	not Bt	-	-	VI	NCBI	soil	SAMN00727646	GCF_000003925.1	-	84268	200	5255868	5561906	8.1
Bc_pseudomycoides_DSM_12442	SD	not Bt	-	-	I	NCBI	soil, Ghana	SAMN00727631	GCF_000161455.1	-	72236	305	5782514	5782514	8.5
Bc_toyonensis_BCT-7112	SD	not Bt	-	-	V	NCBI	derived strain, Japan	SAMN02389599	GCF_000496285.1	-	4940474	3	4940474	5025419	115
Bc_weihenstephanensis_WSBC10204	SD	not Bt	-	-	VI	NCBI	pasteurized milk	SAMN03106993	GCF_000775975.1	-	5608349	1	5608349	5608349	400
Bc_wiedmannii_MM3	SD	not Bt	-	-	II	NCBI	Unknown	SAMN00727654	GCF_000160965.1	-	76810	197	583560	5547057	30.8
Bt_allesti_BGSC4C1	SD	Bt	allesti	-	IV	NCBI	soil, Bombyx mori	SAMN04628222	GCF_001640965.1	-	5400819	7	5400819	5818118	246
Bt_ATCC10792	SD	Bt	-	-	IV	NCBI	Unknown	SAMN06844127	GCF_002119445.1	-	5427594	6	5427594	6316280	9.0
Bt_Bt18247	SD	Bt	-	-	IV	NCBI	Unknown	SAMN04513593	GCF_001721165.1	-	5610045	7	5610045	6138199	184
Bt_Bt185	SD	Bt	-	-	IV	NCBI	soil	SAMN04469537	GCF_001595725.1	-	5243635	9	5243635	6390500	200
Bt_C15	SD	Bt	-	-	IV	NCBI	soil	SAMN07156125	GCF_003991175.1	-	5637049	9	5637049	6113568	180
Bt_c25	SD	Bt	-	-	IV	NCBI	soil	SAMN07317425	GCF_002222555.1	-	5334660	2	5334660	5661190	142
Bt_chinensis_CT43	SD	Bt	chinensis	-	IV	NCBI	Unknown	SAMN02603315	GCF_000193355.1	-	5486830	11	5486830	6151150	-
Bt_finitimus_YBT020	SD	Bt	finitimus	-	III	NCBI	Unknown	SAMN02603317	GCA_000190525.1	-	5355490	3	5355490	5682383	-
Bt_galleriae_HD29	SD	Bt	galleriae	-	IV	NCBI	Dendrolimus sibiricus	SAMN03074947	GCF_000803665.1	-	5701188	11	5701188	6742233	389
Bt_HD12	SD	Bt	-	-	IV	NCBI	soil	SAMN04266503	GCF_001598095.1	-	5776895	7	5776895	6490457	100
Bt_HD771	SD	Bt	-	-	IV	NCBI	Unknown	SAMN02603565	GCF_000292455.1	-	5886036	9	5886036	6438373	-
Bt_israelensis_HD789	SD	Bt	israelensis	-	IV	NCBI	Unknown	SAMN02603564	GCF_000292705.1	-	5495278	7	5495278	6334630	-
Bt_indiana_HD521	SD	Bt	indiana	-	IV	NCBI	soil	SAMN03121810	GCF_001183785.1	-	5429688	7	5429688	6198448	217
Bt_israelensis_AM6552	SD	Bt	israelensis	-	IV	NCBI	Unknown	SAMN04288432	GCF_003445395.2	-	5499731	10	5499731	6700047	300
Bt_kurstaki_HD1	SD	Bt	kurstaki	-	IV	NCBI	soil	SAMN02898393	GCF_000717535.1	-	5631672	14	5631672	6766594	-
Bt_kurstaki_HD73	SD	Bt	kurstaki	-	IV	NCBI	Unknown	SAMN02603412	GCF_000338755.1	-	5646799	8	5646799	5908575	-
Bt_kurstaki_YBT_1520	SD	Bt	kurstaki	-	IV	NCBI	soil	SAMN02776149	GCF_000688795.1	-	5602565	12	5602565	6580536	1300
Bt_MC28	SD	Bt	-	-	V	NCBI	Unknown	SAMN02603757	GCF_000300475.1	-	5414494	8	5414494	6694533	-
Bt_morrisoni_BGSC4AA1	SD	Bt	morrisoni	-	IV	NCBI	soil	SAMN03274640	GCF_000940785.1	-	5652292	7	5652292	6179896	800
Bt_MYBT18246	SD	Bt	-	-	IV	NCBI	Unknown	SAMN03890259	GCF_001685565.1	-	5867736	12	5867736	6752488	67
Bt_QZL38	SD	Bt	-	-	IV	NCBI	soil	SAMN10141297	GCF_003626955.1	-	5297164	7	5297164	6303380	120
Bt_SCG04_02	SD	Bt	-	-	IV	NCBI	soil	SAMN05846296	GCF_002173755.1	-	5436019	5	5436019	5878235	388
Bt_YBT1518	SD	Bt	-	-	IV	NCBI	soil	SAMN02641488	GCF_000497525.1	-	6002284	7	6002284	6672921	190
Bt_YC10	SD	Bt	-	-	IV	NCBI	toco roots	SAMN03457230	GCF_001017635.1	-	5675007	10	5675007	6784135	61.47
Bt_YGd22_03	SD	Bt	-	-	IV	NCBI	soil	SAMN06197294	GCF_002184245.1	-	5420545	6	5420545	5675543	400
Bt_YWC2_8	SD	Bt	-	-	IV	NCBI	soil	SAMN04210076	GCF_001420855.1	-	5674369	7	5674369	6227942	134
Bt_aizawai_I13	SD	Bt	aizawai	-	IV	NCBI	Unknown	SAMN05934565	GCF_002147555.1	-	56612	263	343334	7039360	120
Bt_aizawai_Leapi01	SD	Bt	aizawai	-	IV	NCBI	Unknown	SAMN02471368	GCF_000468975.2	-	31921	1066	272576	6156720	20
Bt_kurstaki_T03a001	SD	Bt	kurstaki	-	IV	NCBI	Ephestia kühniella	SAMN00717315	GCF_000161575.1	-	58320	338	5527568	5527568	28.2
Bt_aizawai_T07005	SD	Bt	aizawai	-	IV	NCBI	Unknown	SAMN05934566	GCF_002147575.1	-	71882	213	343344	6815382	120
Bt_aizawai_T07153	SD	Bt	aizawai	-	IV	NCBI	Unknown	SAMN05934572	GCF_002147685.1	-	68927	200	275589	6483654	120
07CEB21	VD	not Bt	-	-	III	This study	FBO	SAMN23375366	SRR16994633	2059207	53195	264	277081	6693370	120
07CEB30	VD	Bt	kurstaki	c	IV	Bonis et al., 2021	FBO	SAMN12147182	SRR9600242	2661767	267167	85	659090	6393839	120
08CEB125	VD	Bt	aizawai	b	IV	Bonis et al., 2021	FBO	SAMN12147189	SRR9600241	2518810	5701188	11	5701188	6572702	159
08CEB130	VD	not Bt	-	-	VII	This study	FBO	SAMN23375369	SRR16994600	1291254	5292526	10	5292526	6403459	300
08CEB133	VD	not Bt	-	-	IV	Bonis et al., 2021	FBO	SAMN12147192	SRR9600172	1642234	5790408	4	5790408	6303767	225
08CEB138	VD	Bt	aizawai	b	IV	Bonis et al., 2021	FBO	SAMN12147194	SRR9600170	3043692	5705934	8	5705934	6320549	150
09CEB28	VD	not Bt	-	-	IV	This study	FBO	SAMN23375385	SRR16994621	1833339	5491935	15	5491935	6771593	-
09CEB40	VD	not Bt	-	-	II	This study	FBO	SAMN23375388	SRR16994618	1464286	5896839	9	5896839	6870591	1100
09CEB68	VD	Bt	kurstaki	c	IV	Bonis et al., 2021	FBO	SAMN12147202	SRR9600235	1801026	74956	175	275591	6154848	120
10CEB03	VD	Bt	aizawai	a	IV	Bonis et al., 2021	FBO	SAMN12147206	SRR9600239	2180334	5802274	119	5802274	6384261	73.8203
10CEB29	VD	not Bt	-	-	II	Bonis et al., 2021	FBO	SAMN12217390	SRR9644923	2740565	5652151	57	5652151	5813258	84.0871
10CEB74	VD	not Bt	-	-	III	This study	FBO	SAMN23375400	SRR16994605	733680	5322038	22	5322038	5439094	36.9051
11CEB28	VD	not Bt	-	-	II	This study	FBO	SAMN23375403	SRR16994602	1191363	5494475	22	5494475	5550159	101.9043
11CEB60	VD	not Bt	-	-	II	This study	FBO	SAMN23375406	SRR16994598	2839605	5403046	5	5403046	5404065	498.0060
11CEB68	VD	not Bt	-	-	III	This study	FBO	SAMN23375409	SRR16994595	1412489	5289583	39	5289583	5542046	108.9376
12CEB01	VD	not Bt	-	-	III	This study	FBO	SAMN23375410	SRR16994594	1411607	5246307	161	5246307	5516052	125.1589
12CEB14	VD	not Bt	-	-	III	Bonis et al., 2021	FBO	SAMN12217393	SRR9644926	1837086	5462737	19	5462737	5577463	176.7703
13CEB13	VD	not Bt	-	-	II	This study	FBO	SAMN23375411	SRR16994593	2092548	5823420	22	5823420	5837768	170.8517
14CEB02	VD	not Bt	-	-	III	This study	FBO	SAMN23375416	SRR16994587	2357245	5489867	9	5489867	5584941	246.7156
14SBCL13	VD	not Bt	-	-	III	This study	FBO	SAMN23375421	SRR16994582	762888	5147516	102	5147516	5402580	38.9400
14SBCL175	VD	not Bt	-	-	VII	This study	FBO	SAMN23375423	SRR16994580	854237	3955794	15	3955794	4044537	58.3899
14SBCL302	VD	not Bt	-	-	III	This study	FBO	SAMN23375426	SRR16994576	1481839	5581212	12	5581212	5784151	132.5866
14SBCL358	VD	not Bt	-	-	III	This study	FBO	SAMN23375430	SRR16994572	1591360	5349385	18	5349385	5404183	143.1909
14SBCL364	VD	Bt	aizawai	a	IV	Bonis et al., 2021	FBO	SAMN12147242	SRR9600301	2495842	5811390	126	5811390	6384720	82.5430
14SBCL369	VD	not Bt	-	-	IV	This study	FBO	SAMN23375431	SRR16994571	2053304	5461910	49	5461910	5714404	93.5579
14SBCL371	VD	Bt	aizawai	b	IV	Bonis et al., 2021	FBO	SAMN12147244	SRR9600299	2725987	5742701	122	5742701	6326465	90.1573
14SBCL46	VD	not Bt	-	-	IV	This study	FBO	SAMN23375433	SRR16994569	2080925	5904003	18	5904003	5946234	178.9519
15SBCL1009	VD	Bt	kurstaki	d	IV	Bonis et al., 2021	FBO	SAMN12147251	SRR9600285	2040618	5923162	106	5923162	6420103	68.7844
15SBCL1010	VD	Bt	kurstaki	d	IV	Bonis et al., 2021	FBO	SAMN12147252	SRR9600284	1815882	6032839	84	6032839	6464753	56.6783
15SBCL1065	VD	not Bt	-	-	I	This study	FBO	SAMN23375435	SRR16994566	1330174	5649831	121	5649831	5891358	108.9808
15SBCL1331	VD	Bt	kurstaki	d	IV	Bonis et al., 2021	FBO	SAMN12147255	SRR9600281	2259980	6021521	89	6021521	6425787	73.1910
15SBCL599	VD	Bt	kurstaki	c	IV	Bonis et al., 2021	FBO	SAMN12147258	SRR9600282	2318396	6034697	71	6034697	6363271	76.2248
15SBCL600	VD	Bt	kurstaki	c	IV	Bonis et al., 2021	FBO	SAMN12147259	SRR9600289	2117018	5924060	82	5924060	6382204	76.2248
15SBCL607	VD	Bt	kurstaki	c	IV	Bonis et al., 2021	FBO	SAMN12147265	SRR9600190	2624767	5953959	89	5953959	6407222	88.7743
16SBCL1122	VD	Bt	kurstaki	d	IV	Bonis et al., 2021	FBO	SAMN12147270	SRR9600199	2440146	5994108	136	5994108	6504798	77.6060
16SBCL1559	VD	Bt	-	-	IV	This study	FBO	SAMN23375437	SRR16994564	2174008	6095991	94	6095991	6388234	69.8353
16SBCL350	VD	Bt	kurstaki	c	IV	Bonis et al., 2021	FBO	SAMN12147275	SRR9600169	2031139	6030103	78	6030103	6408062	66.6951
16SBCL379	VD	Bt	kurstaki	d	IV	Bonis et al., 2021	FBO	SAMN12147277	SRR9600167	2636644	5959581	80	5959581	6426515	88.6601
16SBCL438	VD	Bt	-	-	IV	This study	FBO	SAMN23375440	SRR16994561	2301568	6015352	105	6015352	6473312	72.8027
17SBCL619	VD	Bt	aizawai	a	IV	Bonis et al., 2021	FBO	SAMN12147303	SRR9600308	2649956	5651153	181	5651153	6324762	77.3394
17SBCL621	VD	Bt	aizawai	a	IV	Bonis et al., 2021	FBO	SAMN12147305	SRR9600310	1803542	5802581	154	5802581	6380798	56.0093
17SBCL623	VD	Bt	aizawai	a	IV	Bonis et al., 2021	FBO	SAMN12147307	SRR9600312	2522598	5714725	291	5714725	6448609	73.1153
17SBCL971	VD	Bt	aizawai	b	IV	Bonis et al., 2021	FBO	SAMN12147314	SRR9600184	2580292	5436951	355	5436951	6394293	62.4735
18SBCL450 / ABTS-351	VD	Bt	kurstaki	d	IV	Bonis et al., 2021	pesticide	SAMN12147327	SRR9600272	2056007	5875198	112	5875198	6409483	67.1577
18SBCL483 / BMP144	VD	Bt	israelensis	-	IV	Bonis et al., 2021	pesticide	SAMN12147328	SRR9600273	2779333	5758434	138	5758434	6689369	63.2433
18SBCL485 / NB-176	VD	Bt	morrisoni	-	IV	Bonis et al., 2021	pesticide	SAMN12147330	SRR9600271	2523419	5550414	265	5550414	6078394	83.5299
CIP_53137	VD	Bt	-	-	IV	Bonis et al., 2021	unknown	SAMN12147334	SRR9600292	1520296	5675498	111	5675498	6315451	51.0667
Bt_4J1	VD	Bt	aizawai	-	IV	NCBI	Heliothis assulta	SAMN05934545	GCF_002147165.1	-	53195	264	-	6693370	120
Bt_aizawai_4J5	VD	Bt	aizawai	-	IV	NCBI	Plodia interpunctella	SAMN05934549	NFDY00000000		90392	184	395661	6707290	120
Bt_HD1002	VD	Bt		-	IV	NCBI	Sewage	SAMN03010437	GCF_000835025.1	-	-	-	-	6572702	159
Bt_HS18_1	VD	Bt	-	-	IV	NCBI	soil	SAMN03840349	GCF_001182785.1	-	-	-	-	6403459	300
Bt_L7601	VD	Bt	-	-	IV	NCBI	Unknown	SAMN06473083	GCF_002025105.1	-	-	-	-	6303767	225
Bt_LM1212	VD	Bt	-	-	III	NCBI	Oryctes gigas	SAMN07981265	GCF_003546665.1	-	-	-	-	6320549	150
Bt_thuringiensis_IS5056	VD	Bt	thuringiensis	-	IV	NCBI	Unknown	SAMN02604143	GCF_000341665.1	-	-	-	-	6771593	-
Bt_tolworthi	VD	Bt	tolworthi	-	IV	NCBI	Unknown	SAMD00030057	GCF_001548175.1	-	-	-	-	6870591	1100
Bt_aizawai_T07128	VD	Bt	aizawai	-	IV	NCBI	Unknown	SAMN05934569	GCF_002147635.1	-	74956	175	-	6154848	120
