# Supplementary material for: Identification of Genetic Markers for the Detection of Bacillus thuringiensis Strains of Interest for Food Safety
Source: Foods. 2022 Dec 5;11(23):3924. doi: 10.3390/foods11233924 (PMC9739007; doi:10.3390/foods11233924)
Supplement: Supplementary file 1 [file foods-11-03924-s001.zip › Supplementary Table S2.xlsx]

## Sheet: Feuil2
GWAS analysis	Gene name	Replicon	Annotation	UniprotKB	Trait	Sensitivity (%)	naive p-value	Bonferroni p-value	Benjamini p-value
L1	cwlA	Chromosome	N-acetylmuramoyl-L-alanine amidase CwlA	P24808	Bt	92.4	1.72E-51	6.56E-47	6.56E-47
	intQ	Chromosome	Putative defective protein IntQ	P96629	Bt	91.7	1.64E-48	6.26E-44	8.94E-45
	kstR2	Chromosome	HTH-type transcriptional repressor KstR2	P9WMB8	Bt	86.1	3.37E-44	1.28E-39	7.12E-41
	sdpR	Plasmid	Transcriptional repressor SdpR	O32242	Bt	84.0	4e-42	1.52E-37	2.24E-39
	fabF	Chromosome	3-oxoacyl-[acyl-carrier-protein] synthase 2	O34340	Bt	84.0	4e-42	1.52E-37	2.24E-39
	lprA	Chromosome	HTH-type transcriptional regulator LrpA	P96652	Bt	84.0	4e-42	1.52E-37	2.24E-39
	lytR	Chromosome	Sensory transduction protein LytR	P60609	Bt	83.3	1.83E-41	6.97E-37	7.33E-39
	ltrA	Plasmid	Group II intron-encoded protein LtrA	P0A3U0	Bt	83.3	1.83E-41	6.97E-37	7.33E-39
	cry2Ab	Plasmid	Pesticidal crystal protein Cry2Ab	P21254	Bt	83.3	1.83E-41	6.97E-37	7.33E-39
	hcaR	Plasmid	Hca operon transcriptional activator HcaR	Q47141	Bt	83.3	1.83E-41	6.97E-37	7.33E-39
	hutI	Plasmid	Imidazolonepropionase	P42084	Bt	83.3	1.83E-41	6.97E-37	7.33E-39
	fieF	Chromosome	Ferrous-iron efflux pump FieF	A1JHZ2	Bt	82.6	8.13E-41	3.09E-36	2.52E-38
	gltR	Plasmid	HTH-type transcriptional regulator GltR	P94501	Bt	81.9	3.5E-40	1.33E-35	9.87E-38
L2	apr	Chromosome	Subtilisin	P04189	Bta	100.0	9.1E-53	3.45E-48	1.19E-49
	yobK	Chromosome	Antitoxin YobK	O34596	Bta	100.0	9.1E-53	3.45E-48	1.19E-49
	ligA	Chromosme	DNA ligase	Q87RJ4	Bta	100.0	9.1E-53	3.45E-48	1.19E-49
	yobL	Chromosome	Ribonuclease YobL	O34330	Bta	100.0	9.1E-53	3.45E-48	1.19E-49
L3	rapF	Chromosome	Response regulator aspartate phosphatase F	P71002	Cluster b	92.5	4.82E-25	2.82E-21	1.41E-22
	lexA	Chromosome	LexA repressor	P31080	Cluster c	100.0	4.31E-24	2.53E-20	6.32E-22
	clpP1	Chromosome	ATP-dependent Clp protease proteolytic subunit 1	B0B803	Cluster d	100.0	2.13E-26	1.25E-22	2.31E-24
	recD	Plasmid	ATP-dependent RecD-like DNA helicase	O34481	Cluster d	100.0	6.23E-23	3.65E-19	4.75E-21
